# Supplementary material for: Serum Amyloid A as a Potential Biomarker in Inflammatory Bowel Diseases, Especially in Patients with Low C-Reactive Protein
Source: Int J Mol Sci. 2024 Jan 18;25(2):1177. doi: 10.3390/ijms25021177 (PMC10816523; doi:10.3390/ijms25021177)
Supplement: Supplementary file 1 [file ijms-25-01177-s001.zip]

Archive with 1 entries (1 files):
- ijms-2787935-supplementary.pdf
